# Supplementary material for: Role of the IL-6/STAT3 Signaling Axis in the Protective Effect of Selenomethionine Against Zearalenone-Induced Hepatic Inflammatory Injury in Rabbits
Source: Toxins (Basel). 2025 May 30;17(6):275. doi: 10.3390/toxins17060275 (PMC12197447; doi:10.3390/toxins17060275)
Supplement: Supplementary file 1 [file toxins-17-00275-s001.zip]

Archive with 1 entries (1 files):
- toxins-3641873-supplementary.xlsx
