# Supplementary material for: Role of the IL-6/STAT3 Signaling Axis in the Protective Effect of Selenomethionine Against Zearalenone-Induced Hepatic Inflammatory Injury in Rabbits
Source: Toxins (Basel). 2025 May 30;17(6):275. doi: 10.3390/toxins17060275 (PMC12197447; doi:10.3390/toxins17060275)
Supplement: Supplementary file 1 [file toxins-17-00275-s001.zip › toxins-3641873-supplementary.xlsx]

## Sheet: Table S1
		Table S1. Ingredients and chemical composition of basal diets
		Feed ingredients	Percent %
		Corn	19
		Soya bean meal	19
		Wheat bran	18
		Peanut Hull	14
		Bean straw	10
		wormwood rod	7
		vinasse	6
		premix	4
		soybean oil	3
		Calculated composition
		Digestible energy (MJ/kg)	9.37
		Crude Protein (%)	≥17
		Crude Fiber (%)	≤20
		Crude ash (%)	≤12
		Calcium (%)	≤12
		Phosphorus (%)	≥0.55

## Sheet: Table S2
					Table S2 Primary antibody information
				Antibody name	Article number	Source of primary antibody	Dilution ratio	Secondary antibody	Article number	Source	Dilution ratio
				IL-6	GB11117	Rabbit	1:500	HRP-labeled goat anti-rabbit antibody	GB23204	Servicebio	1:200
				STAT3	GB150001	Rabbit	1:500	HRP-labeled goat anti-rabbit antibody	GB23204	Servicebio	1:200
